# Supplementary material for: Emergent conservation conflicts in the Galapagos Islands: Human-giant tortoise interactions in the rural area of Santa Cruz Island
Source: PLoS One. 2018 Sep 12;13(9):e0202268. doi: 10.1371/journal.pone.0202268 (PMC6135374; doi:10.1371/journal.pone.0202268)
Supplement: S1 Dataset — (XLSX) [file pone.0202268.s007.xlsx]

## Sheet: 1st questionnaire data
S1 Dataset. First phase questionnaire
	The following table provides the whole anonymized data collect during the first phase questionnaire (April-June 2015).
	The data was used to retrieve six ex-post variables that describe the interaction between farmers and giant tortoises:
	1) Farm production, 2) farm dimension (ha), 3) farm bordering the national park or not, 4) reported damage, 5) perception, and 6) actions
	The data was also used to run a binary logistic regression to check if significant variables (χ2= p<0.05) predicted the dependent variable “actions”.
	The binary logistic regression then explained if a farmer was willing to take actions (direct and indirect) on giant tortoises
	Not shown (NS) in the data set to avoid potential identifying participant information
A. Number	B. Date	C1. Sex M	C2. Sex F	1a. Sector: Salasaca	1b. Sector: Santa Rosa	1c. Sector: El Carmen	1d. Sector: El Occidente	1e. Sector: Los Guayabillos	1f. Sector: Bellavista	1g. Sector: Medialuna	1h. Sector: El Cascajo	1i. Sector: El Camote	1j. Sector: other	2a. Zone: 1	2b. Zone: 2	2c. Zone: 3	2d. Zone: other	3. Bordering the park	4a. Role: owner	4b. If member of the family what?	4c. Role: worker	4d. Role: other	5. Living in the land	6. Year of arrival	7. Willingness to stay	8. Ha	9. Owner/worker since	10. Born in	11a. Primary activity in the land: livestock	11b.Primary activity in the land: agriculture	11c. Primary activity in the land: coffee	11d. Primary activity in the land: tourism	11e. Primary activity in the land: Other	12a. Fences type: <50cm (1)	12b. Fences type: >50 cm (2)	Fences type: no fences (3)	13a. Presence of agricolture	13b. How many ha	13c. What	14a. Agriculture fences type 1	14b. Agriculture fence type 2	14c. Agriculture fence type 3	15a. Coffee	15b. How many ha	16. Coffee Fences type 1	16b. Coffee fence type 2	16c. Coffee fence type 3	17. Green house	18a. Water ponds
1	NS	Y	Y	N	N	Y	N	N	N	N	N	N	N	N	Y	N	N	N	NS	NS	NS	NS	NS	NS	Y	4	NS	NS	N	N	N	N	Y	N	Y	N	Y	\	Yuca, Platano	Y	N	N	N	\	\	\	\	0	0
2	NS	Y	N	N	N	N	N	N	N	N	N	Y	N	N	N	Y	N	N	NS	NS	NS	NS	NS	NS	Y	3	NS	NS	N	Y	N	N	N	N	Y	N	Y	\	\	\	\	\	N	\	\	\	\	0	0
3	NS	Y	N	N	Y	N	N	N	N	N	N	N	N	N	Y	N	N	Y	NS	NS	NS	NS	NS	NS	Y	250	NS	NS	Y	N	N	Y	N	N	Y	N	Y	\	Platano	\	Y	\	Y	\	N	N	Y	0	1
4	NS	Y	N	N	N	Y	N	N	N	N	N	N	N	N	Y	N	N	N	NS	NS	NS	NS	NS	NS	Y	4	NS	NS	Y	Y	N	N	N	N	Y	N	Y	\	\	Y	N	N	N	\	\	\	\	0	0
5	NS	Y	N	N	N	Y	N	N	N	N	N	N	N	N	Y	N	N	N	NS	NS	NS	NS	NS	NS	Y	6	NS	NS	N	N	Y	N	N	Y	N	N	N	\	\	\	\	\	Y	6	Y	N	N	0	0
6	NS	Y	N	N	N	N	Y	N	N	N	Y	Y	N	N	Y	N	N	N	NS	NS	NS	NS	NS	NS	Y	1.5	NS	NS	N	N	N	N	Y	Y	N	N	N	\	\	\	\	\	N	\	\	\	\	0	0
7	NS	Y	N	N	N	Y	N	N	N	N	N	N	N	N	Y	N	N	N	NS	NS	NS	NS	NS	NS	Y	6	NS	NS	N	Y	Y	N	Y	N	Y	N	Y	\	\	\	\	\	Y	\	\	\	\	1	2
8	NS	Y	N	N	N	N	N	Y	N	N	N	N	N	N	Y	N	N	N	NS	NS	NS	NS	NS	NS	N	6	NS	NS	N	Y	Y	N	N	N	Y	N	Y	6	Ananas	\	\	\	Y	6	\	\	\	0	0
9	NS	Y	N	N	N	N	Y	N	N	N	N	N	N	Y	N	N	N	Y	NS	NS	NS	NS	NS	NS	Y	98	NS	NS	Y	N	N	N	N	Y	N	N	Y	\	ONIONS	\	\	\	N	\	\	\	\	0	1
10	NS	Y	Y	N	N	N	Y	N	N	N	N	N	N	N	Y	N	N	N	NS	NS	NS	NS	NS	NS	Y	4	NS	NS	N	Y	N	Y	Y	Y	Y	Y	Y	\	\	Y	N	N	N	\	\	\	\	0	0
11	NS	Y	N	N	N	Y	N	N	N	N	N	N	N	N	Y	N	N	Y	NS	NS	NS	NS	NS	NS	Y	53	NS	NS	Y	Y	N	N	N	N	Y	N	Y	\	GUINEO	\	\	\	N	\	\	\	\	0	4
12	NS	INCOMPLETE																	NS	NS	NS	NS	NS	NS			NS	NS
13	NS	N	Y	N	N	Y	N	N	N	N	N	N	N	N	Y	N	N	Y	NS	NS	NS	NS	NS	NS	Y	?	NS	NS	Y	Y	Y	N	N	Y	Y	N	Y	\	\	Y	N	N	N	\	\	\	\	0	1
14	NS	Y	Y	N	N	Y	N	N	N	N	N	N	N	N	Y	N	N	N	NS	NS	NS	NS	NS	NS	Y	9	NS	NS	N	N	N	Y	N	N	N	Y	N	\	\	\	\	\	N	\	\	\	\	0	0
15	NS	N	Y	N	N	Y	N	N	N	N	N	N	N	N	Y	N	N	N	NS	NS	NS	NS	NS	NS	Y	30	NS	NS	N	Y	N	Y	N	Y	N	N	Y	1.5	CITRUS	\	\	\	N	\	\	\	\	0	0
16	NS	Y	N	N	N	Y	N	N	N	N	N	N	N	N	Y	N	N	N	NS	NS	NS	NS	NS	NS	Y	7	NS	NS	Y	Y	N	N	N	Y	N	N	Y	1.5	CITRUS, PAPAYA, CAMOTE, YUCA, MAIS, ZANAHORIA	Y	N	N	N	\	\	\	\	N	1
17	NS	N	Y	N	N	Y	N	N	N	N	N	N	N	N	Y	N	N	Y	NS	NS	NS	NS	NS	NS	Y	67	NS	NS	Y	N	N	N	N	N	Y	N	N	\	\	\	\	\	N	\	\	\	\	0	0
18	NS	N	Y	N	N	Y	N	N	N	N	N	N	N	N	Y	N	N	N	NS	NS	NS	NS	NS	NS	Y	3	NS	NS	N	Y	N	N	N	N	Y	N	Y	3	\	N	Y	N	N	\	\	\	\	0	0
19	NS	N	Y	N	N	Y	N	N	N	N	N	N	N	N	Y	N	N	Y	NS	NS	NS	NS	NS	NS	Y	43	NS	NS	Y	Y	N	Y	N	N	Y	N	Y	4	PAPAYA, PLANTAIN, YUCA	Y	N	N	N	\	\	\	\	0	2
20	NS	Y	N	N	N	Y	N	N	N	N	N	N	N	Y	N	N	N	Y	NS	NS	NS	NS	NS	NS	Y	55	NS	NS	Y	N	N	N	N	N	Y	N	N	\	\	\	\	\	N	\	\	\	\	0	3
21	NS	Y	N	N	N	Y	N	N	N	N	N	N	N	Y	N	N	N	Y	NS	NS	NS	NS	NS	NS	Y	200	NS	NS	Y	N	N	N	N	Y	N	N	N	\	\	\	\	\	N	\	\	\	\	0	4
22	NS	N	Y	N	N	Y	N	N	N	N	N	N	N	Y	N	N	N	N	NS	NS	NS	NS	NS	NS	Y	30	NS	NS	Y	N	N	N	N	N	Y	N	Y	1	GUINEO, VEGETABLES	N	Y	N	N	\	\	\	\	0	0
23	NS	Y	N	N	N	N	Y	N	N	Y	N	N	N	N	Y	N	N	Y	NS	NS	NS	NS	NS	NS	Y	150	NS	NS	Y	N	N	N	N	N	Y	N	Y	60	GREENHOUSE WITH TOMATOES AND CUCUMBER	N	Y	N	Y	5	N	Y	N	1	11
24	NS	Y	N	N	N	N	N	N	N	N	Y	N	N	N	N	Y	N	N	NS	NS	NS	NS	NS	NS	Y	1	NS	NS	N	Y	N	N	N	Y	N	N	Y	1	TOMATOES, CUCUMBER, YUCA	Y	N	N	Y	\	N	Y	N	1	\
25	NS	Y	N	N	N	N	N	N	N	N	Y	Y	N	N	N	Y	N	Y	NS	NS	NS	NS	NS	NS	Y	120	NS	NS	N	Y	N	Y	N	N	Y	N	Y	\	TOMATOES, CUCUMBER, MAIZE	N	Y	N	Y	2	N	Y	N	0	5
26	NS	N	Y	N	N	N	N	N	N	N	Y	N	N	N	N	Y	N	Y	NS	NS	NS	NS	NS	NS	Y	100	NS	NS	Y	Y	N	N	Y	Y	N	N	Y	\	PEPPER	Y	N	N	Y	5	N	Y	N	0	3
27	NS	Y	N	N	N	N	N	N	N	N	N	Y	N	N	N	Y	N	N	NS	NS	NS	NS	NS	NS	Y	42	NS	NS	Y	Y	Y	N	N	Y	N	N	Y	30	PLANTAIN, YUCA, SALAD, CARROTS, ETC.	N	Y	N	Y	30	N	Y	N	0	0
28	NS	N	Y	N	N	N	N	N	N	N	N	Y	N	N	N	Y	N	Y	NS	NS	NS	NS	NS	NS	Y	49	NS	NS	Y	Y	Y	N	N	Y	N	N	Y	0.5	ONIONS, YUCA, PLANTAIN	N	Y	N	Y	7	N	Y	N	0	0
29	NS	Y	N	N	N	N	N	N	N	N	Y	N	N	N	N	Y	N	N	NS	NS	NS	NS	NS	NS	Y	2	NS	NS	N	Y	N	N	Y	N	Y	N	Y	\	\	N	Y	N	N	\	\	\	\	0	1
30	NS	Y	N	N	N	N	N	N	N	Y	N	N	N	N	N	Y	N	Y	NS	NS	NS	NS	NS	NS	Y	7	NS	NS	N	Y	Y	N	N	Y	N	N	Y	\	\	Y	N	N	Y	\	N	Y	N	0	0
31	NS	N	Y	N	N	N	N	N	N	Y	N	N	N	Y	N	N	N	N	NS	NS	NS	NS	NS	NS	Y	20	NS	NS	N	Y	Y	N	Y	Y	Y	N	Y	10	\	Y	Y	N	Y	\	Y	Y	N	0	0
32	NS	N	Y	N	N	Y	N	N	N	N	N	N	N	N	Y	N	N	Y	NS	NS	NS	NS	NS	NS	Y	70	NS	NS	Y	N	N	N	N	N	Y	N	N	\	\	\	\	\	N	\	\	\	\	0	3
33	NS	Y	N	N	Y	Y	N	N	N	N	N	N	N	Y	N	N	N	Y	NS	NS	NS	NS	NS	NS	Y	400	NS	NS	Y	N	N	N	N	N	Y	N	N	\	\	\	\	\	N	\	\	\	\	0	\
34	NS	N	Y	N	N	N	Y	N	N	N	N	N	N	N	Y	N	N	N	NS	NS	NS	NS	NS	NS	Y	2	NS	NS	N	Y	Y	N	N	Y	N	N	Y	2	Platano/Yucca	Y	N	N	Y	\	N	Y	Y	0	0
35	NS	Y	N	N	N	Y	N	N	N	N	N	Y	N	N	Y	Y	N	Y	NS	NS	NS	NS	NS	NS	Y	132	NS	NS	Y	N	N	N	N	N	Y	N	Y	\	Platano/Beans	N	Y	N	N	\	\	\	\	0	2
36	NS	Y	N	N	N	Y	N	N	N	N	N	N	N	N	Y	N	N	Y	NS	NS	NS	NS	NS	NS	Y	44	NS	NS	Y	Y	N	Y	N	N	Y	N	Y	2	Guinean platano/papaya/yucca	Y	N	N	N	\	\	\	\	0	1
37	NS	Y	N	N	N	N	N	N	N	N	N	Y	N	N	N	Y	N	N	NS	NS	NS	NS	NS	NS	Y	150	NS	NS	Y	N	Y	N	N	N	Y	N	N	\	\	\	\	\	Y	12	N	Y	N	0	3+
38	NS	N	Y	N	N	N	N	N	N	N	Y	N	N	N	N	Y	N	N	NS	NS	NS	NS	NS	NS	N	5	NS	NS	N	Y	Y	N	N	Y	Y	N	Y	\	\	Y	Y	N	Y	\	Y	Y	N	2	1
39	NS	Y	N	Y	N	N	N	N	N	N	N	N	N	Y	N	N	N	Y	NS	NS	NS	NS	NS	NS	N	\	NS	NS	Y	N	N	N	N	N	Y	N	N	\	\	\	\	\	N	\	\	\	\	0	2
40	NS	N	Y	N	N	N	Y	N	N	N	y	N	N	N	N	Y	N	N	NS	NS	NS	NS	NS	NS	N	2	NS	NS	N	Y	N	N	N	Y	Y	N	Y	2	Yucca/Pepper/tomato/onions	Y	Y	N	N	\	\	\	\	1	0
41	NS	Y	N	N	N	N	Y	Y	N	N	N	N	N	N	Y	N	N	Y	NS	NS	NS	NS	NS	NS	DK	2/150	NS	NS	Y	Y	N	N	N	N	Y	N	Y	2	Papaya/platano/citrics/matasarno/paasture	N	Y	N	N	\	\	\	\	0	N.S.
42	NS	N	Y	N	N	N	Y	N	N	N	N	N	N	N	Y	N	N	N	NS	NS	NS	NS	NS	NS	Y	2	NS	NS	N	Y	N	N	N	Y	N	N	Y	2	Platano/yucca/beans/pepper	Y	N	N	N	\	\	\	\	0	0
43	NS	N	Y	N	N	N	Y	N	N	N	N	N	N	N	Y	N	N	N	NS	NS	NS	NS	NS	NS	Y	4	NS	NS	N	Y	N	N	N	Y	Y	N	Y	4	Vegs/fruit	Y	Y	N	N	\	\	\	\	0	0
44	NS	N	Y	N	N	N	Y	N	N	N	N	N	N	N	Y	N	N	N	NS	NS	NS	NS	NS	NS	Y	2	NS	NS	N	Y	N	N	N	Y	N	N	Y	2	Vegs/fruit	Y	N	N	N	\	\	\	\	0	0
45	NS	Y	N	N	N	N	N	N	N	N	Y	N	N	N	N	Y	N	N	NS	NS	NS	NS	NS	NS	Y	6	NS	NS	N	Y	N	N	N	N	Y	N	Y	6	Tomatoes/pepper/cucumber	N	Y	N	Y	0.5	N	Y	N	3	0
46	NS	N	Y	N	N	Y	N	N	N	N	N	N	N	N	N	N	N	Y	NS	NS	NS	NS	NS	NS	Y	15	NS	NS	N	Y	N	N	N	Y	Y	N	Y	\	Guinean platano/yucca (small quantity)	N	Y	N	N	\	N	N	N	0	0
47	NS	Y	N	N	N	N	N	N	N	N	Y	N	N	N	N	Y	N	N	NS	NS	NS	NS	NS	NS	N	2	NS	NS	N	Y	N	N	N	N	Y	N	Y	2	Vegs/lattuce/tomato/chard	N	Y	N	N	\	\	\	\	0	1
48	NS	Y	N	N	N	N	N	N	N	N	Y	N	N	N	N	Y	N	Y	NS	NS	NS	NS	NS	NS	Y	3	NS	NS	N	Y	N	N	N	N	Y	N	Y	3	Beans/platano/yucca/sugar cane/peas	N	Y	N	N	\	\	\	\	0	1
49	NS	Y	N	N	N	N	N	N	N	N	Y	N	N	N	N	Y	N	Y	NS	NS	NS	NS	NS	NS	Y	35	NS	NS	Y	Y	N	N	N	Y	N	N	Y	12	Maize/Yucca/tomato (personal use)	Y	N	N	Y	0.5	N	Y	N	0	2
50	NS	Y	N	N	N	N	N	N	Y	N	N	N	N	N	Y	Y	N	N	NS	NS	NS	NS	NS	NS	Y	3	NS	NS	N	Y	Y	N	N	N	Y	N	Y	1	Maize	N	Y	N	Y	2	N	Y	N	2	1
51	NS	Y	N	N	N	N	N	N	N	Y	Y	N	N	N	N	Y	N	N	NS	NS	NS	NS	NS	NS	Y	13	NS	NS	N	Y	Y	N	N	N	Y	N	Y	3	Tomato/pepper	N	Y	N	Y	10	N	Y	N	1	\
52	NS	N	Y	N	N	N	N	N	N	N	Y	N	N	N	N	Y	N	N	NS	NS	NS	NS	NS	NS	Y	5	NS	NS	N	Y	Y	N	N	N	Y	N	Y	3	Yucca/tomato/cucumber/orange/platano/tangerine	N	Y	N	Y	1	N	Y	N	0	2
53	NS	N	Y	N	N	N	N	N	N	N	Y	N	N	N	N	Y	N	N	NS	NS	NS	NS	NS	NS	Y	16	NS	NS	N	Y	Y	N	N	N	Y	N	Y	4	Maize/beans (short cycle)	N	Y	N	Y	12	N	Y	N	0	0
54	NS	Y	N	N	N	N	N	N	N	N	Y	N	N	N	N	Y	N	N	NS	NS	NS	NS	NS	NS	N	4.5	NS	NS	N	Y	Y	N	N	N	Y	N	Y	0.5	Tomato/maize/pepper	N	Y	N	Y	4	N	Y	N	0	0
55	NS	N	Y	N	N	N	N	N	N	N	Y	Y	N	N	N	Y	N	N	NS	NS	NS	NS	NS	NS	Y	15	NS	NS	N	Y	Y	N	N	N	Y	N	Y	5	Platano/citrus	Y	N	N	Y	10	N	Y	N	0	0
56	NS	Y	N	N	N	N	N	N	N	N	Y	N	N	N	N	Y	N	N	NS	NS	NS	NS	NS	NS	Y	36	NS	NS	Y	Y	N	N	N	N	Y	N	Y	3	Melon/tomato/cucumber/pepper	N	Y	N	N	0	\	\	\	0	0
57	NS	Y	N	N	N	N	N	Y	N	N	N	N	N	N	Y	N	N	N	NS	NS	NS	NS	NS	NS	Y	30	NS	NS	Y	N	N	N	N	N	Y	N	Y	5	Platano/pineapple	N	Y	N	Y	4	N	N	Y	0	0
58	NS	Y	N	N	Y	N	N	N	N	N	N	N	N	N	Y	N	N	Y	NS	NS	NS	NS	NS	NS	Y	200	NS	NS	Y	N	N	Y	Y	Y	N	N	Y	6	PLANTAIN,	Y	N	N	Y	50 PLANTS	N	N	Y	N	5
59	NS	Y	N	N	N	N	N	N	N	N	Y	N	N	N	N	Y	N	N	NS	NS	NS	NS	NS	NS	Y	36	NS	NS	N	Y	Y	N	N	N	Y	N	Y	4	Ciclo corto	N	N	Y	Y	10	N	N	Y	0	0
60	NS	Y	N	N	N	N	N	N	N	N	N	Y	N	N	N	Y	N	Y	NS	NS	NS	NS	NS	NS	Y	140	NS	NS	N	N	N	Y	N	N	Y	N	N	0	\	\	\	\	N	0	\	\	\	0	4
61	NS	Y	N	N	N	N	N	N	N	N	N	Y	N	N	N	Y	N	Y	NS	NS	NS	NS	NS	NS	Y	64	NS	NS	Y	Y	Y	N	Y	N	Y	Y	Y	1	Healing herb/onion/acelga/maize	N	Y	N	Y	34	N	Y	N	0	5
62	NS	Y	N	N	N	N	N	N	N	Y	N	N	N	N	N	Y	N	N	NS	NS	NS	NS	NS	NS	Y	\	NS	NS	N	Y	N	N	N	Y	Y	N	Y	\	\	N	Y	N	Y	6	\	\	\	2	0
63	NS	Y	N	N	N	N	Y	N	Y	N	N	N	N	N	Y	Y	N	Y	NS	NS	NS	NS	NS	NS	Y	14	NS	NS	Y	N	Y	N	Y	Y	N	N	N	0	\	\	\	\	Y	1	Y	N	N	0	0
64	NS	Y	N	N	N	N	N	N	Y	N	N	Y	N	N	Y	Y	N	N	NS	NS	NS	NS	NS	NS	Y	16	NS	NS	N	Y	Y	N	N	Y	Y	N	Y	0.5	Yucca	N	Y	N	Y	1	Y	N	N	0	0
65	NS	Y	N	N	N	N	N	N	Y	N	N	N	N	N	N	Y	N	N	NS	NS	NS	NS	NS	NS	Y	12.5	NS	NS	N	Y	Y	N	N	Y	N	N	Y	11.5	Platano/maize/yuca	Y	N	N	Y	1	Y	N	N	0	0
66	NS	Y	N	N	Y	N	N	N	N	N	N	N	N	N	Y	N	N	Y	NS	NS	NS	NS	NS	NS	Y	96	NS	NS	Y	Y	Y	Y	N	Y	N	Y	Y	1	Guinean platano/sugar cane/maize	Y	N	N	Y	5	N	Y	N	0	3
67	NS	Y	N	N	Y	N	N	N	N	N	N	N	N	Y	N	N	N	N	NS	NS	NS	NS	NS	NS	Y	0.2	NS	NS	N	Y	N	N	N	Y	N	N	Y	0.2	Yuca/citrics/guineanplatano/pineapple	Y	N	N	N	0	\	\	\	0	0
68	NS	Y	N	N	Y	N	N	N	N	N	N	N	N	Y	N	N	N	Y	NS	NS	NS	NS	NS	NS	Y	23	NS	NS	Y	Y	N	N	N	Y	N	N	Y	1	Yuca/orange/Platano/guineos/beans/maize/turanga	N	Y	N	N	0	\	\	\	0	1
69	NS	Y	N	Y	N	N	N	N	N	N	N	N	N	Y	N	N	N	Y	NS	NS	NS	NS	NS	NS	Y	49	NS	NS	Y	N	Y	N	N	N	Y	N	N	0	\	\	\	\	Y	0.5	N	N	Y	0	0
70	NS	N	Y	N	Y	N	N	N	N	N	N	N	N	Y	N	N	N	N	NS	NS	NS	NS	NS	NS	Y	16	NS	NS	Y	Y	N	N	N	Y	N	N	Y	1	Potato/bean/maize/yuca/guineo verde	Y	N	N	N	0	\	\	\	1	3
71	NS	N	Y	N	Y	N	N	N	N	N	N	N	N	Y	N	N	N	N	NS	NS	NS	NS	NS	NS	Y	0.2	NS	NS	N	Y	N	N	N	Y	N	N	Y	0.2	Beans/platano/yucca/guineo	Y	N	N	Y	\	Y	N	N	0	0
72	NS	N	Y	N	Y	N	N	N	N	N	N	N	N	Y	N	N	N	N	NS	NS	NS	NS	NS	NS	Y	32	NS	NS	Y	Y	N	N	N	N	Y	N	Y	10	Platano/guineo/yuca/potato/cabbage/carrots	N	Y	N	Y	0.25	N	Y	N	0	0
73	NS	Y	N	Y	N	N	N	N	N	N	N	N	N	Y	N	N	N	Y	NS	NS	NS	NS	NS	NS	Y	150	NS	NS	Y	N	N	N	N	N	Y	N	N	0	\	\	\	\	N	0	\	\	\	0	2
74	NS	Y	N	Y	Y	N	N	N	N	N	N	N	N	N	Y	N	N	N	NS	NS	NS	NS	NS	NS	Y	1	NS	NS	N	N	N	N	Y	N	Y	N	N	0	\	\	\	\	N	0	\	\	\	0	0
75	NS	N	Y	N	Y	N	N	N	N	N	N	N	N	N	Y	N	N	N	NS	NS	NS	NS	NS	NS	Y	30	NS	NS	Y	Y	Y	N	N	Y	Y	N	Y	4	Guineo/platano	Y	N	N	Y	1	N	Y	N	0	0
76	NS	N	Y	Y	N	N	N	N	N	N	N	N	N	Y	Y	N	N	Y	NS	NS	NS	NS	NS	NS	Y	15+0,02	NS	NS	Y	Y	N	N	N	N	Y	N	Y	0.02	Platano/toronja	Y	N	N	N	0	\	\	\	0	1
77	NS	Y	N	N	N	N	Y	N	N	N	N	N	N	N	Y	N	N	N	NS	NS	NS	NS	NS	NS	Y	2	NS	NS	N	Y	N	N	N	Y	N	N	Y	2	Vegetables	Y	N	N	N	0	\	\	\	0	0
78	NS	Y	N	N	N	N	N	Y	N	N	N	N	N	N	Y	N	N	N	NS	NS	NS	NS	NS	NS	Y	10	NS	NS	N	Y	N	N	N	Y	N	N	Y	4	Platano	Y	N	N	Y	6	Y	N	N	0	0
79	NS	Y	N	N	N	N	Y	N	N	N	N	N	N	N	Y	N	N	N	NS	NS	NS	NS	NS	NS	Y	6	NS	NS	N	Y	N	N	N	Y	N	N	Y	6	Yuca/platano	Y	N	N	N	0	\	\	\	0	0
80	NS	Y	N	N	N	N	N	Y	N	N	N	N	N	N	Y	N	N	N	NS	NS	NS	NS	NS	NS	Y	0.5	NS	NS	Y	N	N	N	N	N	Y	N	Y	\	\	N	Y	N	N	0	\	\	\	0	0
81	NS	N	Y	N	Y	N	N	N	N	N	N	N	N	N	Y	N	N	N	NS	NS	NS	NS	NS	NS	Y	0.2	NS	NS	N	Y	N	N	N	N	Y	N	Y	0.2	Yuca/sugar cane	N	Y	N	N	0	\	\	\	0	0
82	NS	N	Y	N	N	N	Y	N	N	N	N	N	N	N	Y	N	N	N	NS	NS	NS	NS	NS	NS	Y	4	NS	NS	N	Y	Y	N	Y	Y	N	N	Y	1.5	Platano/yuca/vegetable garden	N	N	Y	Y	2	Y	N	N	0	1
83	NS	Y	N	N	Y	N	N	N	N	N	N	N	N	Y	N	N	N	Y	NS	NS	NS	NS	NS	NS	Y	202	NS	NS	N	N	N	Y	Y	N	Y	N	N	0	\	\	\	\	N	0	\	\	\	0	1
84	NS	N	Y	N	Y	N	N	N	N	N	N	N	N	N	Y	N	N	N	NS	NS	NS	NS	NS	NS	Y	40	NS	NS	Y	Y	N	N	N	N	Y	N	Y	0.09	Yuca/platano/guineo	Y	N	N	N	0	\	\	\	0	1
85	NS	Y	N	Y	N	N	N	N	N	N	N	N	N	N	Y	N	N	Y	NS	NS	NS	NS	NS	NS	N	300	NS	NS	Y	Y	Y	N	N	N	Y	N	Y	6	Platano	Y	N	N	Y	1	Y	N	N	0	3
86	NS	Y	N	Y	N	N	N	N	N	N	N	N	N	N	Y	N	N	Y	NS	NS	NS	NS	NS	NS	Y	200	NS	NS	Y	N	N	N	N	N	Y	N	N	0	\	\	\	\	N	0	\	\	\	0	2
87	NS	Y	N	N	Y	N	N	N	N	N	N	N	N	Y	N	N	N	Y	NS	NS	NS	NS	NS	NS	Y	17.3	NS	NS	Y	Y	N	N	N	N	Y	N	Y	0.3	\	Y	N	N	N	0	\	\	\	0	0
88	NS	Y	N	Y	N	Y	Y	N	N	N	N	N	N	Y	N	N	N	Y	NS	NS	NS	NS	NS	NS	Y	35	NS	NS	Y	N	N	N	N	N	Y	N	N	0	\	\	\	\	N	0	\	\	\	0	5
89	NS	N	Y	N	N	Y	N	N	N	N	N	N	N	N	Y	N	N	Y	NS	NS	NS	NS	NS	NS	Y	79	NS	NS	Y	N	N	N	N	N	Y	N	N	0	\	\	\	\	N	0	\	\	\	0	2
90	NS	Y	N	N	N	Y	N	N	N	N	N	N	N	N	Y	N	N	N	NS	NS	NS	NS	NS	NS	Y	7	NS	NS	Y	Y	N	N	N	Y	N	N	Y	2	Platano/citrics	Y	N	N	N	0	\	\	\	0	0
91	NS	Y	N	N	Y	N	N	N	N	N	N	N	N	Y	N	N	N	N	NS	NS	NS	NS	NS	NS	Y	46	NS	NS	Y	N	N	N	Y	N	Y	N	N	0	\	\	\	\	N	0	\	\	\	0	1
92	NS	N	Y	Y	N	N	N	N	N	N	N	N	N	Y	N	N	N	Y	NS	NS	NS	NS	NS	NS	Y	21	NS	NS	Y	N	N	N	N	N	Y	N	Y	0.02	Yuca/guineo	N	Y	N	N	0	\	\	\	0	0
93	NS	Y	N	Y	N	N	N	N	N	N	N	N	N	N	Y	N	N	N	NS	NS	NS	NS	NS	NS	DK	35	NS	NS	Y	Y	N	N	N	Y	Y	N	Y	1	Guineo	Y	N	N	N	0	\	\	\	0	0
94	NS	Y	N	Y	N	N	N	N	N	N	N	N	N	N	Y	N	N	Y	NS	NS	NS	NS	NS	NS	N	80	NS	NS	Y	Y	N	N	N	N	Y	N	Y	2	Guineo/yuca/maize	Y	N	N	N	0	\	\	\	0	1
95	NS	N	Y	N	N	N	N	Y	N	N	N	N	N	N	Y	N	N	N	NS	NS	NS	NS	NS	NS	Y	30	NS	NS	Y	Y	Y	N	Y	Y	N	N	Y	10	Pineapple/guineo	Y	N	N	Y	7	N	Y	N	0	0
96	NS	N	Y	N	N	N	N	N	N	N	Y	N	N	N	N	Y	N	N	NS	NS	NS	NS	NS	NS	Y	0.2	NS	NS	N	Y	N	N	N	N	Y	N	Y	0.2	Cucumber/pepper/tomato	N	Y	N	N	0	\	\	\	1	2
97	NS	N	Y	N	N	N	N	N	N	N	N	Y	N	N	N	Y	N	Y	NS	NS	NS	NS	NS	NS	Y	2.15	NS	NS	N	Y	N	N	N	Y	N	N	Y	2.15	Guineo/orange/cabbage/vegetables(short cycle)	Y	N	N	N	0	\	\	\	0	0
98	NS	N	Y	N	N	N	N	N	N	N	Y	N	N	N	N	Y	N	N	NS	NS	NS	NS	NS	NS	Y	40	NS	NS	Y	Y	Y	N	N	N	Y	N	Y	1	Maize/tomato/pepper/cucumber	N	Y	N	Y	4	N	Y	N	0	0
99	NS	Y	N	N	N	N	N	N	N	N	N	Y	N	N	N	Y	N	Y	NS	NS	NS	NS	NS	NS	Y	120	NS	NS	N	N	N	Y	N	N	Y	N	N	0	\	\	\	\	N	0	\	\	\	0	21
100	NS	N	Y	Y	N	N	N	N	N	N	N	N	N	Y	N	N	N	Y	NS	NS	NS	NS	NS	NS	Y	124	NS	NS	Y	N	N	N	N	Y	N	N	Y	7	Guineo/sugar cane	N	N	Y	N	0	\	\	\	0	1
101	NS	Y	N	N	Y	N	N	N	N	N	N	N	N	N	Y	N	N	Y	NS	NS	NS	NS	NS	NS	Y	65	NS	NS	Y	N	N	N	N	Y	N	N	Y	2	Platano/orange/guineo/tangerine/papaya/sugar cane	Y	N	N	N	0	\	\	\	0	1
102	NS	Y	N	N	N	N	N	N	Y	N	N	N	N	N	N	N	Y	N	NS	NS	NS	NS	NS	NS	Y	27	NS	NS	Y	Y	N	N	N	N	Y	N	Y	7	Yuca/citrics	N	Y	N	N	0	\	\	\	0	0
103	NS	N	Y	Y	N	N	N	N	N	N	N	N	N	Y	N	N	N	Y	NS	NS	NS	NS	NS	NS	Y	55	NS	NS	N	N	N	Y	N	N	Y	N	Y	4	Cacao	N	N	Y	N	0	\	\	\	1	1
A. Number	B. Date	C1. Sex M	C2. Sex F	1a. Sector: Salasaca	1b. Sector: Santa Rosa	1c. Sector: El Carmen	1d. Sector: El Occidente	1e. Sector: Los Guayabillos	1f. Sector: Bellavista	1g. Sector: Medialuna	1h. Sector: El Cascajo	1i. Sector: El Camote	1j. Sector: other	2a. Zone: 1	2b. Zone: 2	2c. Zone: 3	2d. Zone: other	3. Bordering the park	4a. Role: owner	4b. If member of the family what?	4c. Role: worker	4d. Role: other	5. Living in the land	6. Year of arrival	7. Willingness to stay	8. Ha	9. Owner/worker since	10. Born in	11a. Primary activity in the land: livestock	11b.Primary activity in the land: agriculture	11c. Primary activity in the land: coffee	11d. Primary activity in the land: tourism	11e. Primary activity in the land: Other	12a. Fences type: <50cm (1)	12b. Fences type: >50 cm (2)	Fences type: no fences (3)	13a. Presence of agricolture	13b. How many ha	13c. What	14a. Agriculture fences type 1	14b. Agriculture fence type 2	14c. Agriculture fence type 3	15a. Coffee	15b. How many ha	16. Coffee Fences type 1	16b. Coffee fence type 2	16c. Coffee fence type 3	17. Green house	18a. Water ponds
TOTAL Y		66	39	13	17	23	15	6	5	5	20	13	0	22	49	34	1	44	72	0	26	7	60	0	92	0	0	0	53	68	29	13	15	43	69	4	80	0	0	39	36	4	41	0	10	25	6	0	0
TOTAL N		36	63	89	85	79	87	96	97	97	82	89	102	80	53	68	101	58	30	1	76	95	34	0	8	0	0	0	49	34	73	89	87	59	33	98	21	0	0	35	39	70	61	0	29	14	33	2	0
TOTAL DK		0	0	0	0	0	0	0	0	0	0	0	0	0	0	0	0	0	0	0	0	0	0	0	2	0	0	0	0	0	0	0	0	0	0	0	0	0	0	0	0	0	0	0	0	0	0	0	0
TOTAL \	0	0	0	0	0	0	0	0	0	0	0	0	0	0	0	0	0	0	0	88	0	0	8	0	0	2	2	0	0	0	0	0	0	0	0	0	0	28	34	28	27	28	0	39	63	63	63	0	3
TOTAL OTHER
TOTAL		102	102	102	102	102	102	102	102	102	102	102	102	102	102	102	102	102	102	89	102	102	102	0	102	2	2	0	102	102	102	102	102	102	102	102	101	28	34	102	102	102	102	39	102	102	102	2	3
[truncated: 124 more columns]
