# Supplementary material for: Emergent conservation conflicts in the Galapagos Islands: Human-giant tortoise interactions in the rural area of Santa Cruz Island
Source: PLoS One. 2018 Sep 12;13(9):e0202268. doi: 10.1371/journal.pone.0202268 (PMC6135374; doi:10.1371/journal.pone.0202268)
Supplement: S3 Dataset — (XLSX) [file pone.0202268.s009.xlsx]

## Sheet: 1st set of transects
S3 Dataset. First set of transects
	The following table provides the whole data collected during the first set of transects (April-June 2015).
	The data includes the region, tortoise number, perpendicular distance and transect number
	The data was used to estimate giant tortoise density in the rural area with DISTANCE 6.2 SOFTWARE
Region	Tortoise number	Perpendicular distance (m)	Transect number
Santa Rosa	1	23	1
Santa Rosa	2	21	1
Santa Rosa	3	15	1
Santa Rosa	4	6.5	1
Santa Rosa	5	15	1
Santa Rosa	6	62	1
Santa Rosa	7	18.5	1
Santa Rosa	8	2	1
Santa Rosa	9	11	1
Santa Rosa	10	22	1
Santa Rosa	11	1.5	1
Santa Rosa	12	1.5	1
Santa Rosa	13	27.5	1
Santa Rosa	14	14	1
Santa Rosa	15	14	1
Santa Rosa	16	9.5	1
Santa Rosa	17	5	1
Santa Rosa	18	17	1
Santa Rosa	19	4.5	1
Santa Rosa	20	0	1
Santa Rosa	21	29	1
Santa Rosa	22	21.5	1
Santa Rosa	23	7	1
Santa Rosa	24	4	1
Santa Rosa	25	6.5	1
El Carmen	26	3.5	2
El Carmen	27	7.5	2
El Carmen	28	13.5	2
El Carmen	29	9.5	2
El Carmen	30	13.5	2
El Carmen	31	10	2
El Carmen	32	8	2
El Carmen	33	6.5	2
El Carmen	34	6	2
El Carmen	35	14.5	2
El Carmen	36	0	2
El Carmen	37	33	2
El Carmen	38	16	2
El Carmen	39	10	2
El Carmen	40	4	2
El Carmen	41	11	2
El Carmen	42	34	2
El Carmen	43	12	2
El Carmen	44	12	2
El Carmen	45	27.5	2
El Carmen	46	23	2
El Carmen	47	17	2
El Carmen	48	39	2
El Carmen	49	59	2
El Carmen	50	17.5	2
El Carmen	51	35	2
El Carmen	52	33.5	2
El Carmen	53	63	2
El Carmen	54	61	2
El Carmen	55	34	2
El Carmen	56	11	2
El Carmen	57	11	2
El Carmen	58	1	2
El Carmen	59	0	2
El Carmen	60	5	2
El Carmen	61	8	2
El Carmen	62	0	2
El Carmen	63	1	2
El Carmen	64	2.5	2
El Carmen	65	17.5	2
El Carmen	66	3	2
El Carmen	67	13.5	2
El Carmen	68	31	2
El Carmen	69	12	2
El Carmen	70	6	2
El Carmen	71	12.5	2
El Carmen	72	3	2
El Carmen	73	4	2
El Carmen	74	7	2
El Carmen	75	5.5	2
El Carmen	76	4	2
El Carmen	77	4	2
El Carmen	78	4	2
El Carmen	79	0	2
El Carmen	80	3	2
El Carmen	81	0	2
El Carmen	82	31.5	2
El Carmen	83	9	2
El Carmen	84	0	2
El Carmen	85	8	2
El Carmen	86	3	2
El Occidente	87	10	3
El Occidente	88	85	3
El Occidente	89	0	3
El Occidente	90	21	3
El Occidente	91	4.5	3
El Occidente	92	16.5	3
El Occidente	93	6	3
El Occidente	94	90	3
El Occidente	95	11.5	3
El Occidente	96	9.5	3
El Occidente	97	9	3
El Occidente	98	26.5	3
El Occidente	99	6	3
El Occidente	100	5.5	3
El Occidente	101	2	3
El Occidente	102	1	3
El Occidente	103	2.5	3
El Occidente	104	1	3
El Occidente	105	4	3
El Occidente	106	5	3
El Occidente	107	2.5	3
El Occidente	108	7.5	3
El Occidente	109	0	3
El Occidente	110	1	3
El Occidente	111	112	3
El Occidente	112	0	3
El Occidente	113	6	3
El Occidente	114	11.5	3
El Occidente	115	21	3
El Occidente	116	9	3
El Occidente	117	6	3
El Occidente	118	32	3
El Occidente	119	0	3
El Occidente	120	0.5	4
El Occidente	121	16	4
El Occidente	122	2	4
