# Supplementary material for: Emergent conservation conflicts in the Galapagos Islands: Human-giant tortoise interactions in the rural area of Santa Cruz Island
Source: PLoS One. 2018 Sep 12;13(9):e0202268. doi: 10.1371/journal.pone.0202268 (PMC6135374; doi:10.1371/journal.pone.0202268)
Supplement: S4 Dataset — (XLSX) [file pone.0202268.s010.xlsx]

## Sheet: 2nd set of transects
S4 Dataset. Second set of transects
	The following table provides the whole data collected during the second set of transects (October-December 2015).
	The data includes the region, tortoise number, perpendicular distance and transect number
	The data was used to estimate giant tortoise density in the rural area with DISTANCE 6.2 SOFTWARE
Region	Tortoise number	Perpendicular distance (m)	Transect number
Santa Rosa	512	27	1
Santa Rosa	513	7	1
Santa Rosa	514	24	1
Santa Rosa	515	18	1
Santa Rosa	516	16	1
Santa Rosa	517	9	1
Santa Rosa	518	14	1
Santa Rosa	519	16	1
Santa Rosa	520	32	1
Santa Rosa	521	50	1
Santa Rosa	522	18	1
Santa Rosa	523	5	1
Santa Rosa	524	22	1
Santa Rosa	525	48	1
Santa Rosa	526	13	1
Santa Rosa	527	16	1
Santa Rosa	528	14	1
Santa Rosa	529	34	1
Santa Rosa	530	5	1
Santa Rosa	531	27	1
Santa Rosa	532	26	1
Santa Rosa	533	10	1
Santa Rosa	534	0	1
Santa Rosa	535	2	1
Santa Rosa	536	8	1
Santa Rosa	537	36	1
Santa Rosa	538	1	1
Santa Rosa	539	10	1
Santa Rosa	540	8	1
Santa Rosa	541	1	1
Santa Rosa	542	37	1
Santa Rosa	543	1	1
Santa Rosa	544	19	1
Santa Rosa	545	43	1
Santa Rosa	546	9	1
Santa Rosa	547	5	1
Santa Rosa	548	64	1
Santa Rosa	549	6	1
Santa Rosa	550	6	1
Santa Rosa	551	12	1
Santa Rosa	552	4	1
Santa Rosa	553	5	1
Santa Rosa	554	2	1
Santa Rosa	555	15	1
Santa Rosa	556	15	1
Santa Rosa	557	6	1
Santa Rosa	558	8	1
Santa Rosa	559	49	1
Santa Rosa	560	10	1
Santa Rosa	561	3	1
Santa Rosa	562	12	1
Santa Rosa	563	9	1
Santa Rosa	564	5	1
Santa Rosa	565	0	1
Santa Rosa	566	52	1
Santa Rosa	567	24	1
Santa Rosa	568	9	1
Santa Rosa	569	24	1
Santa Rosa	570	88	1
Santa Rosa	571	65	1
Santa Rosa	572	90	1
Santa Rosa	573	45	1
Santa Rosa	574	30	1
Santa Rosa	575	29	1
Santa Rosa	576	155	1
Santa Rosa	577	91	1
Santa Rosa	578	178	1
Santa Rosa	579	16	1
Santa Rosa	580	20	1
Santa Rosa	581	18	1
Santa Rosa	582	12	1
Santa Rosa	583	13	1
Santa Rosa	584	47	1
Santa Rosa	585	22	1
Santa Rosa	586	38	1
Santa Rosa	587	45	1
Santa Rosa	588	52	1
Santa Rosa	589	35	1
Santa Rosa	590	20	1
Santa Rosa	591	27	1
Santa Rosa	592	10	1
Santa Rosa	593	14	1
Santa Rosa	594	48	1
Santa Rosa	595	6	1
Santa Rosa	596	2	1
Santa Rosa	597	4	1
Santa Rosa	598	14	1
Santa Rosa	599	5	1
Santa Rosa	600	13	1
Santa Rosa	601	15	1
Santa Rosa	602	3	1
Santa Rosa	603	11	1
Santa Rosa	604	16	1
Santa Rosa	605	11	1
Santa Rosa	606	29	1
Santa Rosa	607	29	1
Santa Rosa	608	5	1
Santa Rosa	609	2	1
Santa Rosa	610	27	1
Santa Rosa	611	32	1
Santa Rosa	612	18	1
Santa Rosa	613	70	1
Santa Rosa	614	5	1
Santa Rosa	615	20	1
Santa Rosa	616	5	1
Santa Rosa	617	6	1
Santa Rosa	618	5	1
Santa Rosa	619	30	1
Santa Rosa	620	7	1
Santa Rosa	621	69	1
Santa Rosa	622	12	1
Santa Rosa	623	71	1
Santa Rosa	624	44	1
Santa Rosa	625	14	1
Santa Rosa	626	60	1
Santa Rosa	627	19	1
Santa Rosa	628	11	1
Santa Rosa	629	48	1
Santa Rosa	630	53	1
Santa Rosa	631	37	1
Santa Rosa	632	58	1
Santa Rosa	633	52	1
Santa Rosa	634	17	1
Santa Rosa	635	12	1
Santa Rosa	636	37	1
Santa Rosa	637	7	1
Santa Rosa	638	9	1
Santa Rosa	639	99	1
Santa Rosa	640	0	1
Santa Rosa	641	18	1
Santa Rosa	642	19	1
Santa Rosa	643	12	1
Santa Rosa	644	3	1
Santa Rosa	645	1	1
Santa Rosa	646	5	1
Santa Rosa	647	19	1
Santa Rosa	648	14	1
Santa Rosa	649	1	1
Santa Rosa	650	0	1
Santa Rosa	651	92	1
Santa Rosa	652	20	1
Santa Rosa	653	14	1
Santa Rosa	654	0	1
Santa Rosa	655	47	1
Santa Rosa	656	49	1
Santa Rosa	657	12	1
Santa Rosa	658	5	1
Santa Rosa	659	6	1
Santa Rosa	660	22	1
Santa Rosa	661	91	1
Santa Rosa	662	23	1
Santa Rosa	663	87	1
Santa Rosa	664	15	1
Santa Rosa	665	33	1
Santa Rosa	666	5	1
Santa Rosa	667	80	1
Santa Rosa	668	80	1
Santa Rosa	669	26	1
Santa Rosa	670	60	1
Santa Rosa	671	38	1
Santa Rosa	672	59	1
Santa Rosa	673	48	1
Santa Rosa	674	51	1
Santa Rosa	675	17	1
Santa Rosa	676	43	1
Santa Rosa	677	24	1
Santa Rosa	678	42	1
Santa Rosa	679	95	1
Santa Rosa	680	66	1
Santa Rosa	681	4	1
Santa Rosa	682	81	1
Santa Rosa	683	201	1
Santa Rosa	684	27	1
Santa Rosa	685	11	1
El Carmen	61	0	2
El Carmen	62	5	2
El Carmen	63	5	2
El Carmen	64	10	2
El Carmen	65	22	2
El Carmen	66	26	2
El Carmen	67	9	2
El Carmen	68	9	2
El Carmen	69	30	2
El Carmen	70	44	2
El Carmen	71	29	2
El Carmen	72	10	2
El Carmen	73	30	2
El Carmen	74	5	2
El Carmen	75	7	2
El Carmen	76	8	2
El Carmen	77	14	2
El Carmen	78	9	2
El Carmen	79	30	2
El Carmen	80	7	2
El Carmen	81	7	2
El Carmen	82	25	2
El Carmen	83	39	2
El Carmen	84	1	2
El Carmen	85	42	2
El Carmen	86	7	2
El Carmen	87	33	2
El Carmen	88	20	2
El Carmen	89	28	2
El Carmen	90	15	2
El Carmen	91	24	2
El Carmen	92	10	2
El Carmen	93	0	2
El Carmen	94	0	2
El Carmen	95	20	2
El Carmen	96	15	2
El Carmen	97	110	2
El Carmen	98	5	2
El Carmen	99	18	2
El Carmen	100	26	2
El Carmen	101	28	2
El Carmen	102	28	2
El Carmen	103	0	2
El Carmen	104	0	2
El Carmen	105	0	2
El Carmen	106	12	2
El Carmen	107	46	2
El Carmen	108	4	2
El Carmen	109	0	2
El Carmen	110	0	2
El Carmen	111	4	2
El Carmen	112	47	2
El Carmen	113	61	2
El Carmen	114	10	2
El Occidente	494	12	3
El Occidente	495	67	3
El Occidente	496	67	3
El Occidente	497	7	3
El Occidente	498	5	3
El Occidente	499	5	3
El Occidente	500	12	3
El Occidente	501	7	3
El Occidente	502	10	3
El Occidente	503	0	3
El Occidente	504	0	3
El Occidente	505	0	3
El Occidente	506	8	3
El Occidente	507	5	3
El Occidente	508	0	3
El Occidente	509	0	3
El Occidente	510	0	3
El Occidente	511	7	3
Santa Rosa	1	27	5
Santa Rosa	2	35	5
Santa Rosa	3	45	5
Santa Rosa	4	52	5
Santa Rosa	5	53	5
Santa Rosa	6	16	5
Santa Rosa	7	56	5
Santa Rosa	8	53	5
Santa Rosa	9	64	5
Santa Rosa	10	22	5
Santa Rosa	11	47	5
Santa Rosa	12	45	5
Santa Rosa	13	87	5
Santa Rosa	14	60	5
Santa Rosa	15	54	5
Santa Rosa	16	138	5
Santa Rosa	17	50	5
Santa Rosa	18	49	5
Santa Rosa	19	51	5
Santa Rosa	20	61	5
Santa Rosa	21	61	5
Santa Rosa	22	44	5
Santa Rosa	23	55	5
Santa Rosa	24	68	5
Santa Rosa	25	4	5
Santa Rosa	26	46	5
Santa Rosa	27	22	5
Santa Rosa	28	5	5
Santa Rosa	29	59	5
Santa Rosa	30	46	5
Santa Rosa	31	51	5
Santa Rosa	32	73	5
Santa Rosa	33	75	5
Santa Rosa	34	11	5
Santa Rosa	35	8	5
Santa Rosa	36	101	5
Santa Rosa	142	38	6
Santa Rosa	143	50	6
Santa Rosa	144	97	6
Santa Rosa	145	59	6
Santa Rosa	146	32	6
Santa Rosa	147	32	6
Santa Rosa	148	0	6
Santa Rosa	149	38	6
Santa Rosa	150	27	6
Santa Rosa	151	48	6
Santa Rosa	152	65	6
Santa Rosa	153	46	6
Santa Rosa	154	5	6
Santa Rosa	155	54	6
Santa Rosa	156	45	6
Santa Rosa	157	8	6
Santa Rosa	158	8	6
Santa Rosa	159	32	6
Santa Rosa	160	27	6
Santa Rosa	161	17	6
Santa Rosa	162	5	6
Santa Rosa	163	5	6
Santa Rosa	164	17	6
Santa Rosa	165	58	6
Santa Rosa	166	122	6
Santa Rosa	167	140	6
Santa Rosa	168	197	6
Santa Rosa	169	100	6
Santa Rosa	170	120	6
Santa Rosa	171	0	6
Santa Rosa	172	16	6
Santa Rosa	173	38	6
Santa Rosa	174	5	6
Santa Rosa	175	0	6
Santa Rosa	176	6	6
Santa Rosa	177	120	6
Santa Rosa	178	8	6
Santa Rosa	179	10	6
Santa Rosa	180	8	6
Santa Rosa	181	9	6
Santa Rosa	182	9	6
Santa Rosa	183	13	6
Santa Rosa	184	6	6
Santa Rosa	185	6	6
Santa Rosa	186	6	6
Santa Rosa	187	8	6
Santa Rosa	188	26	6
Santa Rosa	189	11	6
Santa Rosa	190	16	6
Santa Rosa	191	0	6
Santa Rosa	192	3	6
Santa Rosa	193	9	6
Santa Rosa	194	14	6
Santa Rosa	195	24	6
Santa Rosa	196	0	6
Santa Rosa	197	25	6
Santa Rosa	198	25	6
Santa Rosa	199	38	6
Santa Rosa	200	33	6
Santa Rosa	201	36	6
Santa Rosa	202	35	6
Santa Rosa	203	35	6
Santa Rosa	204	12	6
Santa Rosa	205	61	6
Santa Rosa	206	33	6
Santa Rosa	207	5	6
Santa Rosa	208	16	6
Santa Rosa	209	4	6
Santa Rosa	210	13	6
Santa Rosa	211	5	6
Santa Rosa	212	21	6
Santa Rosa	213	48	6
Santa Rosa	214	13	6
Santa Rosa	215	0	6
Santa Rosa	216	4	6
Santa Rosa	217	4	6
Santa Rosa	218	0	6
Santa Rosa	219	0	6
Santa Rosa	220	9	6
Santa Rosa	221	0	6
Santa Rosa	222	10	6
Santa Rosa	223	14	6
Santa Rosa	224	0	6
Santa Rosa	225	0	6
Santa Rosa	226	0	6
Santa Rosa	227	5	6
Santa Rosa	228	0	6
Santa Rosa	229	43	6
Santa Rosa	230	14	6
Santa Rosa	231	0	6
Santa Rosa	232	12	6
Santa Rosa	233	17	6
Santa Rosa	234	7	6
Santa Rosa	235	6	6
Santa Rosa	236	16	6
Santa Rosa	237	11	6
Santa Rosa	238	20	6
Santa Rosa	239	0	6
Santa Rosa	240	8	6
Santa Rosa	241	19	6
Santa Rosa	242	25	6
Santa Rosa	243	43	6
Santa Rosa	244	14	6
Santa Rosa	245	18	6
Santa Rosa	246	20	6
Santa Rosa	247	23	6
Santa Rosa	248	66	6
Santa Rosa	249	57	6
Santa Rosa	250	101	6
Santa Rosa	251	37	6
Santa Rosa	252	7	6
Santa Rosa	253	10	6
Santa Rosa	254	53	6
Santa Rosa	255	53	6
Santa Rosa	256	53	6
Santa Rosa	257	8	6
Santa Rosa	258	8	6
Santa Rosa	259	38	6
Santa Rosa	260	26	6
Santa Rosa	261	26	6
Santa Rosa	262	24	6
Santa Rosa	263	22	6
Santa Rosa	264	22	6
Santa Rosa	265	22	6
Santa Rosa	266	23	6
Santa Rosa	267	41	6
Santa Rosa	268	16	6
Santa Rosa	269	27	6
Santa Rosa	270	54	6
Santa Rosa	271	130	6
Santa Rosa	272	120	6
Santa Rosa	273	85	6
Santa Rosa	274	91	6
Santa Rosa	275	38	6
Santa Rosa	276	16	6
Santa Rosa	277	19	6
Santa Rosa	278	13	6
Santa Rosa	279	8	6
Santa Rosa	280	13	6
Santa Rosa	281	19	6
Santa Rosa	282	11	6
Santa Rosa	283	14	6
Santa Rosa	284	22	6
Santa Rosa	285	32	6
Santa Rosa	286	0	6
Santa Rosa	287	10	6
Santa Rosa	288	13	6
Santa Rosa	289	30	6
Santa Rosa	290	38	6
Santa Rosa	291	3	6
Santa Rosa	292	9	6
Santa Rosa	293	15	6
Santa Rosa	294	38	6
Santa Rosa	295	0	6
Santa Rosa	296	49	6
Santa Rosa	297	10	6
Santa Rosa	298	12	6
Santa Rosa	299	46	6
Santa Rosa	300	18	6
Santa Rosa	301	0	6
Santa Rosa	302	10	6
Santa Rosa	303	15	6
Santa Rosa	304	15	6
Santa Rosa	305	27	6
Santa Rosa	306	6	6
Santa Rosa	307	0	6
Santa Rosa	308	1	6
Santa Rosa	309	17	6
Santa Rosa	310	25	6
Santa Rosa	311	16	6
Santa Rosa	312	3	6
Santa Rosa	313	101	6
Santa Rosa	314	0	6
Santa Rosa	315	70	6
Santa Rosa	316	0	6
Santa Rosa	317	1	6
Santa Rosa	318	0	6
Santa Rosa	319	6	6
Santa Rosa	320	5	6
Santa Rosa	321	5	6
Santa Rosa	322	2	6
Santa Rosa	323	7	6
Santa Rosa	324	7	6
Santa Rosa	325	1	6
Santa Rosa	326	20	6
Santa Rosa	327	6	6
Santa Rosa	328	37	6
Santa Rosa	329	14	6
Santa Rosa	330	0	6
Santa Rosa	331	5	6
Santa Rosa	332	21	6
Santa Rosa	333	16	6
Santa Rosa	334	10	6
Santa Rosa	335	14	6
Santa Rosa	336	29	6
Santa Rosa	337	19	6
Santa Rosa	338	27	6
Santa Rosa	339	16	6
Santa Rosa	340	66	6
Santa Rosa	341	53	6
Santa Rosa	342	91	6
Santa Rosa	343	11	6
Santa Rosa	344	5	6
Santa Rosa	345	26	6
Santa Rosa	346	28	6
Santa Rosa	347	25	6
Santa Rosa	348	60	6
Santa Rosa	349	62	6
Santa Rosa	350	26	6
Santa Rosa	351	32	6
Santa Rosa	352	22	6
Santa Rosa	353	21	6
Santa Rosa	354	30	6
Santa Rosa	355	17	6
Santa Rosa	356	46	6
Santa Rosa	357	59	6
Santa Rosa	358	103	6
Santa Rosa	359	63	6
Santa Rosa	360	30	6
Santa Rosa	361	46	6
Santa Rosa	362	0	6
Santa Rosa	363	0	6
Santa Rosa	364	114	6
Santa Rosa	365	0	6
Santa Rosa	366	7	6
Santa Rosa	367	57	6
Santa Rosa	368	37	6
Santa Rosa	369	16	6
Santa Rosa	370	8	6
Santa Rosa	371	29	6
Santa Rosa	372	57	6
Santa Rosa	373	15	6
Santa Rosa	374	31	6
Santa Rosa	375	37	6
Santa Rosa	376	9	6
Santa Rosa	377	22	6
Santa Rosa	378	0	6
Santa Rosa	379	45	6
Santa Rosa	380	51	6
Santa Rosa	381	10	6
Santa Rosa	382	10	6
Santa Rosa	383	69	6
Santa Rosa	384	37	6
Santa Rosa	385	35	6
Santa Rosa	386	37	6
Santa Rosa	387	11	6
Santa Rosa	388	44	6
Santa Rosa	389	45	6
Santa Rosa	390	1	6
Santa Rosa	391	31	6
Santa Rosa	392	21	6
Santa Rosa	393	48	6
Santa Rosa	394	20	6
Santa Rosa	395	14	6
Santa Rosa	396	11	6
Santa Rosa	397	8	6
Santa Rosa	398	0	6
Santa Rosa	399	2	6
Santa Rosa	400	8	6
Santa Rosa	401	6	6
Santa Rosa	402	1	6
Santa Rosa	403	1	6
Santa Rosa	404	10	6
Santa Rosa	405	0	6
Santa Rosa	406	8	6
Santa Rosa	407	0	6
Santa Rosa	408	12	6
Santa Rosa	409	70	6
Santa Rosa	410	0	6
Santa Rosa	411	6	6
Santa Rosa	412	10	6
Santa Rosa	413	40	6
Santa Rosa	414	83	6
Santa Rosa	415	5	6
Santa Rosa	416	16	6
Santa Rosa	417	0	6
Santa Rosa	418	17	6
Santa Rosa	419	44	6
Santa Rosa	420	57	6
Santa Rosa	421	97	6
Santa Rosa	422	46	6
Santa Rosa	423	48	6
Santa Rosa	424	0	6
Santa Rosa	425	37	6
Santa Rosa	426	16	6
Santa Rosa	427	27	6
Santa Rosa	428	29	6
Santa Rosa	429	29	6
Santa Rosa	430	12	6
Santa Rosa	431	0	6
Santa Rosa	432	0	6
Santa Rosa	433	3	6
Santa Rosa	434	122	6
Santa Rosa	435	107	6
Santa Rosa	436	119	6
Santa Rosa	437	89	6
Santa Rosa	438	113	6
Santa Rosa	439	8	6
Santa Rosa	440	7	6
Santa Rosa	441	5	6
Santa Rosa	442	16	6
Santa Rosa	443	1	6
Santa Rosa	444	111	6
Santa Rosa	445	22	6
Santa Rosa	446	16	6
Santa Rosa	447	10	6
Santa Rosa	448	10	6
Santa Rosa	449	15	6
Santa Rosa	450	0	6
Santa Rosa	451	227	6
Santa Rosa	452	91	6
Santa Rosa	453	20	6
Santa Rosa	454	5	6
Santa Rosa	455	37	6
Santa Rosa	456	15	6
Santa Rosa	457	38	6
Santa Rosa	458	27	6
Santa Rosa	459	30	6
Santa Rosa	460	23	6
Santa Rosa	461	11	6
Santa Rosa	462	11	6
Santa Rosa	463	5	6
Santa Rosa	464	48	6
Santa Rosa	465	2	6
Santa Rosa	466	3	6
Santa Rosa	467	6	6
Santa Rosa	468	2	6
Santa Rosa	469	0	6
Santa Rosa	470	24	6
Santa Rosa	471	18	6
Santa Rosa	472	0	6
Santa Rosa	473	7	6
Santa Rosa	474	9	6
Santa Rosa	475	25	6
Santa Rosa	476	0	6
Santa Rosa	477	0	6
Santa Rosa	478	1	6
Santa Rosa	479	0	6
Santa Rosa	480	9	6
Santa Rosa	481	0	6
Santa Rosa	482	9	6
Santa Rosa	483	6	6
Santa Rosa	484	0	6
Santa Rosa	485	0	6
Santa Rosa	486	22	6
Santa Rosa	487	0	6
Santa Rosa	488	1	6
Santa Rosa	489	0	6
Santa Rosa	490	9	6
Santa Rosa	491	0	6
Santa Rosa	492	11	6
Santa Rosa	493	55	6
El Carmen	37	30	7
El Carmen	38	1	7
El Carmen	39	11	7
El Carmen	40	12	7
El Carmen	41	11	7
El Carmen	42	7	7
El Carmen	43	10	7
El Carmen	44	0	7
El Carmen	45	0	7
El Carmen	46	7	7
El Carmen	47	11	7
El Carmen	48	6	7
El Carmen	49	0	7
El Carmen	50	0	7
El Carmen	51	5	7
El Carmen	52	17	7
El Carmen	53	7	7
El Carmen	54	23	7
El Carmen	55	27	7
El Carmen	56	9	7
El Carmen	57	5	7
El Carmen	58	6	7
El Carmen	59	3	7
El Carmen	60	6	7
El Occidente	115	25	8
El Occidente	116	23	8
El Occidente	117	7	8
El Occidente	118	8	8
El Occidente	119	11	8
El Occidente	120	11	8
El Occidente	121	8	8
El Occidente	122	18	8
El Occidente	123	6	8
El Occidente	124	7	8
El Occidente	125	8	8
El Occidente	126	11	8
El Occidente	127	8	8
El Occidente	128	5	8
El Occidente	129	35	8
El Occidente	130	0	8
El Occidente	131	8	8
El Occidente	132	20	8
El Occidente	133	3	8
El Occidente	134	42	8
El Occidente	135	5	8
El Occidente	136	0	8
El Occidente	137	8	8
El Occidente	138	8	8
El Occidente	139	17	8
El Occidente	140	6	8
El Occidente	141	9	8
